# Supplementary material for: Binaural Modelling and Spatial Auditory Cue Analysis of 3D-Printed Ears
Source: Sensors (Basel). 2021 Jan 1;21(1):227. doi: 10.3390/s21010227 (PMC7795785; doi:10.3390/s21010227)
Supplement: Supplementary file 1 [file sensors-21-00227-s001.zip]

Archive with 1 entries (1 files):
- sensors-970128-supplementary.stl
